# Supplementary material for: Fumed Silica-Derived CoOx@SiO2 Composites for Catalytic Reduction of 2-Nitrophenol
Source: Molecules. 2026 Jun 30;31(13):2282. doi: 10.3390/molecules31132282 (PMC13363632; doi:10.3390/molecules31132282)
Supplement: Supplementary file 1 [file molecules-31-02282-s001.zip]

Archive with 1 entries (1 files):
- molecules-4368394-supplementary.pdf
